# Supplementary material for: Depression, Anxiety and Antidepressants and Anxiolytics Use in Spanish Informal Caregivers according to the Physical Activity Frequency: EHSS 2014–2020
Source: Healthcare (Basel). 2023 Mar 30;11(7):990. doi: 10.3390/healthcare11070990 (PMC10094340; doi:10.3390/healthcare11070990)
Supplement: Supplementary file 1 [file healthcare-11-00990-s001.zip]

Archive with 1 entries (1 files):
- healthcare-2242095-supplementary.pdf
